# Supplementary material for: Coordination Chemistry of Uranyl Ions with Surface-Immobilized Peptides: An XPS Study
Source: Molecules. 2022 Dec 16;27(24):8960. doi: 10.3390/molecules27248960 (PMC9784848; doi:10.3390/molecules27248960)
Supplement: Supplementary file 1 [file molecules-27-08960-s001.zip]

Archive with 1 entries (1 files):
- molecules-2045540-supplementary.pdf
